# Supplementary material for: Tissue tropism and transmission ecology predict virulence of human RNA viruses
Source: PLoS Biol. 2019 Nov 26;17(11):e3000206. doi: 10.1371/journal.pbio.3000206 (PMC6879112; doi:10.1371/journal.pbio.3000206)
Supplement: S5 Table — Predictive performance metrics of random forest models predicting alternative virulence measures using different two-category definitions of ‘severe’ (n denotes number of viruses considered ‘severe’ using that definition). Vulnerable individuals are defined as those age 16 and below, age 60 and above, immunosuppressed, having comorbidities, or otherwise cited as being ‘at-risk’. Ranks follow those given in Table S5. Diagnostics indicate mean values across 200 training/test partitions sampled separately for each virulence metric. Otherwise, random forest methodology follows that of Materials and Methods. Supporting data are available via figshare: 10.6084/m9.figshare.7406441.v3 (https://figshare.com/articles/Data_and_supporting_R_script_for_Tissue_Tropism_and_Transmission_Ecology_Predict_Virulence_of_Human_RNA_Viruses/7406441/3). (CSV) [file pbio.3000206.s005.csv]

Virulence definition	Raw prevalence (severe)	Null accuracy	Accuracy (95% CI)	Sensitivity	Specificity	NPV	TSS	AUC
Fits ‘severe’ criteria outlined in main text, including viruses having severe strains or subspecies (n = 66)	0.217	0.783	0.869 (0.69, 0.957)	0.698	0.917	0.918	0.615	0.944
Virulence Rank 1 - 2 (n = 72)	0.27	0.73	0.815 (0.628, 0.924)	0.592	0.904	0.855	0.496	0.911
Virulence Rank 1 – 3 (n = 78)	0.278	0.722	0.815 (0.628, 0.924)	0.582	0.91	0.849	0.492	0.909
Virulence Rank 1 – 4 (n = 95)	0.322	0.678	0.851 (0.669, 0.946)	0.682	0.935	0.861	0.617	0.947
